# Supplementary material for: Molecular and clinicopathological characteristics of ROS1‐rearranged non‐small‐cell lung cancers identified by next‐generation sequencing
Source: Mol Oncol. 2020 Sep 14;14(11):2787–95. doi: 10.1002/1878-0261.12789 (PMC7607175; doi:10.1002/1878-0261.12789)
Supplement: Supplementary file 2 — Table S1. Fusion details of rare ROS1 fusion events. [file MOL2-14-2787-s002.xlsx]

## Sheet: Sheet1
Supplementary Table S1: Fusion details of rare ROS1 fusion events
Partner	Fusion event	Bkp1	Bkp2
BRCAT107	BRCAT107:intron1-ROS1:intron33	chr5:44502865	chr6:117646975
CCDC6	CCDC6:intron5-ROS1:intron34	chr10:61571404	chr6:117644569
CCDC6	CCDC6:intron5-ROS1:intron34	chr10:61570608	chr6:117643237
CEP85L	CEP85L:intron2-ROS1:exon19	chr6:118952062	chr6:117686830
CFAP53	CFAP53:intron1-ROS1:intron34	chr18:47790803	chr6:117644627
CYFIP2	CYFIP2:intron10-ROS1:exon31	chr5:156737377	chr6:117658496
DCBLD1	DCBLD1:intron14-ROS1:intron35	chr6:117873619	chr6:117642357
DCC	DCC:intron1-ROS1:intron33	chr18:50198961	chr6:117647020
EFCAB14	EFCAB14:3'-UTR-ROS1:intron32	chr1:47142973	chr6:117650294
EIF1AX	EIF1AX:intron3-ROS1:intron17	chrX:20153152	chr6:117687513
GOPC	GOPC:intron8-ROS1:intron34	GOPC:intron8	ROS1:intron34
GOPC	GOPC:intron1-ROS1:intron34	chr6:117922297	chr6:117644146
IGR(ASCC3)	IGR(downstraemASCC3)-ROS1:exon35	chr6:101373813	chr6:117642539
IGR(EPM2A)	IGR(upstreamEPM2A)-ROS1:5'-UTR	chr6:145903343	chr6:117746898
IGR(FAM65B)	IGR(upstreamFAM65B)-ROS1:intron33	chr6:25137589	chr6:117646558
IGR(FAM65B)	IGR(downstraemFAM65B)-ROS1:intron32	chr6:25089704	chr6:117647583
IGR(FRMD1)	IGR(downstraemFRMD1)-ROS1:intron34	chr6:168502586	chr6:117642738
IGR(GRIK2)	IGR(upstreamGRIK2)-ROS1:exon43	chr6:101785693	chr6:117609708
IGR(MBOAT1)	IGR(upstreamMBOAT1)-ROS1:intron35	chr6:20083247	chr6:117641539
IGR(MTO1)	IGR(upstreamMTO1)-ROS1:intron33	chr6:74217226	chr6:117647166
IGR(NHSL1)	IGR(downstraemNHSL1)-ROS1:intron34	chr6:138741836	chr6:117644528
IGR(P2RX4)	IGR(upstreamP2RX4)-ROS1:intron34	chr12:121647564	chr6:117645091
LRIG3	LRIG3:intron16-ROS1:intron34	chr12:59269932	chr6:117644482
LRRK2	LRRK2:intron16-ROS1:intron12	chr12:40669877	chr6:117709238
MAST4	MAST4:intron3-ROS1:intron32	chr5:66160548	chr6:117650384
MSN	MSN:intron9-ROS1:intron33	chrX:64956988	chr6:117646318
MYH9	MYH9:exon37-ROS1:intron34	chr22:36681730	chr6:117643974
MYH9	MYH9:intron40-ROS1:intron34	chr22:36678986	chr6:117645445
MYH9	MYH9:exon37-ROS1:intron34	chr22:36681729	chr6:117643973
MYO5C	MYO5C:intron30-ROS1:exon35	chr15:52512203	chr6:117642547
PHC3	PHC3:intron14-ROS1:intron30	chr3:169818297	chr6:117658567
SLC12A2	SLC12A2:intron14-ROS1:intron34	chr5:127487702	chr6:117644831
SLC2A4RG	SLC2A4RG:exon2-ROS1:intron21	chr20:62371782	chr6:117681653
TFG	TFG:intron4-ROS1:intron34	chr3:100449296	chr6:117643336
TMEM139	TMEM139:exon4-ROS1:intron34	chr7:142984363	chr6:117644586
TPM3	TPM3:intron6-ROS1:intron34	chr1:154131028	chr6:117644560
TPM3	TPM3:intron8-ROS1:intron34	chr1:154142066	chr6:117644112
TPM3	TPM3:intron6-ROS1:intron34	chr1:154132008	chr6:117643368
TPM3	TPM3:intron6-ROS1:intron33	chr1:154131707	chr6:117645824
TPM3	TPM3:intron6-ROS1:intron34	chr1:154131163	chr6:117644582
TPM3	TPM3:intron8-ROS1:intron34	chr1:154142338	chr6:117645207
TPR	TPR:intron4-ROS1:intron34	chr1:186333836	chr6:117644805
WNK1	WNK1:intron25-ROS1:intron34	chr12:1008838	chr6:117645401
