# Supplementary material for: Molecular and clinicopathological characteristics of ROS1‐rearranged non‐small‐cell lung cancers identified by next‐generation sequencing
Source: Mol Oncol. 2020 Sep 14;14(11):2787–95. doi: 10.1002/1878-0261.12789 (PMC7607175; doi:10.1002/1878-0261.12789)
Supplement: Supplementary file 3 — Table S2. The demographic and clinical data of a subset of the 43 ROS1 + patients who progressed on crizotinib. [file MOL2-14-2787-s003.xlsx]

## Sheet: Sheet1
Supplementary Table S2. The demographic and clinical data of a subset of 43 ROS1+ patients who progressed on crizotinib
ID	Gender	Histology#	Stage	Fusion partner	Fusion	Bkp location (ROS1 intron)	Treatment history	Post-crizotinib sample type (P: plasma; F: FFPE; T: tumor tissue; C: pleural effusion)	ROS1 mutation (sample type, AF%)	Other concomitant oncogenic mutation (sample type, AF%)
P1	F	LUAC	IV	CCDC6	CCDC6:intron5-ROS1:intron34	34	surgery, chemo, crizotinib (13.2 mo)	P	-	-
P2	F	LUAC	IV	CD74	CD74:intron6-ROS1:intron33	33	crizotinib (10.1 mo), chemo	P	-	-
P3	F	LUAC	IV	CD74	CD74:intron6-ROS1:intron33	33	chemo, crizotinib (13.2 mo)	P	-	-
P4	F	LUAC	IV	CD74	CD74:intron6-ROS1:intron33	33	chemo, crizotinib (8 mo)	P	-	-
P5	M	LUAC	IV	CD74	CD74:intron6-ROS1:intron33	33	crizotinib (35.9 mo)	F	G2032R (FFPE, 26.04%)	-
P6	F	LUAC	IV	CD74	CD74:intron6-ROS1:intron33	33	crizotinib (24.3 mo), brigatinib (quick PD)	P	G2032K (Plasma, 0.2%)	-
P7	M	LUAC	IV	CD74	CD74:intron6-ROS1:intron33	33	chemo, crizotinib (5.2 mo)	C	G1957A (Pleural effusion, 1.49%)	-
P8	F	LUAC	III	CD74	CD74:intron6-ROS1:intron32	32	crizotinib (21 mo)	F		-
P9	F	LUAC	IV	CD74	CD74:intron6-ROS1:intron33	33	surgery, crizotinib (9.1 mo)	P	G2032R (Plasma, 0.88%)	-
P42	M	LUAC	IV	CD74	CD74:intron6-ROS1:intron33	33	chemo, crizotinib (3 mo, PD)	T	G2032R (Tissue,15.04%)	-
P10	F	LUAC	IV	CD74	CD74:intron6-ROS1:intron32	32	surgery, radiotherapy, crizotinib (9.8 mo)	F	-	-
P11	M	LUAC	III	CD74	CD74:intron6-ROS1:intron31	31	chemo, crizotinib (14 mo)	F	G2032R (FFPE, 14.5%)	-
P12	F	LUAC	IV	CD74	CD74:intron6-ROS1:intron33	33	chemo, crizotinib (6.1 mo)	F	G2032R (FFPE, 40.94%)	-
P13	F	LUAC	IV	CD74	CD74:intron6-ROS1:intron33	33	crizotinib (19.3 mo), lorlatinib (4 mo), chemo	*P	-	-
P14	F	NA	IV	CD74	CD74:intron6-ROS1:intron32	32	surgery, crizotinib (4.6 mo)	C	-	-
P15	F	LUAC	NA	CD74	CD74:intron6-ROS1:intron33	33	crizotinib (8 mo), lorlatinib (12 mo)	*C	G2032R (Pleural effusion, 9.65%)	-
P43	F	LUAC	NA	CD74	CD74:intron6-ROS1:intron33	33	crizotinib (2 mo, PD)	F	-	-
P20	M	LUAC	IV	CD74	CD74:intron6-ROS1:intron33	33	chemo, crizotinib (24.3 mo), lorlatinib plus carbozatinib (quick PD)	P	G2032R (Plasma, 0.9%)	-
P21	F	LUAC	III	CD74	CD74:intron6-ROS1:exon33;IGR (downstraem FAM65B)-ROS1:intron32	33	crizotinib (20 mo)	P	-	-
P16	M	LUAC	IV	EZR	EZR:intron10-ROS1:intron33	33	crizotinib (36 mo)	C	S1986F (Pleural effusion, 1.31%)	-
P17	F	LUAC	III	EZR	EZR:intron10-ROS1:Exon32	32	crizotinib (22.3 mo)	P	-	-
P18	F	Mixed	IV	EZR	EZR:intron10-ROS1:intron32	32	chemo, crizotinib (5 mo)	P	-	-
P19	M	LUAC	IV	EZR	EZR:intron10-ROS1:intron28	28	chemo, crizotinib (11 mo), surgery, lorlatinib (7 mo), chemo	*C	-	-
P22	F	LUAC	IV	EZR	EZR:intron10-ROS1:intron31;IGR (downstraem CTNND1)-ROS1:intron31	31	surgery, crizotinib (15 mo)	C	-	-
P23	M	LUAC	IV	SDC4	SDC4:intron2-ROS1:intron31;LRRK2:intron16-ROS1:intron12	12	crizotinib (4 mo), lorlatinib (quick PD)	T	-	-
P24	F	LUAC	IV	SDC4	SDC4:intron2-ROS1:intron31	31	surgery, chemo, crizotinib (8 mo)	T	-	PIK3CA N1044Y (Tissue, 44.83%)
P41	F	LUAC	IV	SDC4	SDC4:3'-UTR-ROS1:intron33	33	surgery, crizotinib (3 mo, PD)	P	-	-
P25	F	LUAC	IV	SDC4	SDC4:Exon3 -ROS1:intron31	31	crizotinib (4 mo)	P	G2032R (Plasma, 0.56%)	-
P26	F	LUAC	IV	SDC4	SDC4:intron2-ROS1:intron31	31	crizotinib (13.3 mo), lorlatinib (quick PD)	C	-	-
P27	F	LUAC	IV	SDC4	SDC4:intron2-ROS1:intron31	31	crizotinib (28.6 mo)	F	-	-
P40	F	LUAC	IV	SDC4	SDC4:exon3-ROS1:intron31	31	chemo, crizotinib (12 mo, PD)	P	-	-
P28	M	LUAC	IV	SDC4	SDC4:intron2-ROS1:intron31	31	crizotinib (4 mo)	P	-	-
P29	M	LUAC	III	SDC4	SDC4:intron2-ROS1:intron31	31	crizotinib (10.1 mo)	P	-	-
P30	F	LUAC	IV	SDC4	SDC4:intron2-ROS1:intron31	31	crizotinib (9.2 mo), ceritinib (quick PD), brigatinib (quick PD)	T	-	-
P31	F	LUSC	II	SDC4	SDC4:intron2-ROS1:intron31	31	crizotinib (3 mo)	F	-	PIK3CA H1047R (FFPE, 1.71%)
P32	F	LUAC	IV	SLC34A2	SLC34A2:3'-UTR-ROS1:intron31	31	crizotinib (9.1 mo)	C	-	-
P38	M	LUAC	IV	SLC34A2	SLC34A2:intron4-ROS1:intron28	28	chemo, crizotinib (6 mo, PD)	T	-	-
P33	F	LUAC	IV	SLC34A2	SLC34A2:3'-UTR -ROS1:intron31	31	surgery, chemo, crizotinib (8 mo)	F	-
P34	F	LUAC	IV	SLC34A2	SLC34A2:3'-UTR -ROS1:intron31	31	chemo, crizotinib (25.4 mo), carbozatinib (PR)	P	G2032R (Plasma, 0.7%)	-
P35	M	LUAC	IV	SLC34A2	SLC34A2:3'-UTR -ROS1:intron31	31	chemo, crizotinib (10.1 mo)	C	-	-
P36	M	LUAC	IV	SLC34A2	SLC34A2:3'-UTR -ROS1:intron31	31	chemo, crizotinib (12 mo), ceritinib (24 mo)	C	-	PIK3CA E542K (Pleural effusion, 1.1%), E545K (Pleural effusion, 10.86%)
P39	M	LUAC	IV	TPM3	TPM3:intron8-ROS1:intron34	34	crizotinib (12 mo, PD)	C	G2032R (Pleural effusion, 4.72%)	-
P37	F	LUAC	IV	TPM3	TPM3:intron6-ROS1:intron34	34	crizotinib (13 mo), lorlatinib (quick PD), chemo	T	G2086F (Tissue, 5.5%)	-
# Histology: LUAC, lung adenocarcinoma; LUSC, lung squamous cell carcinoma
*post-lorlatinib
